# Supplementary material for: Needs of Alzheimer’s Charges’ Caregivers in Poland in the Covid-19 Pandemic—An Observational Study
Source: Int J Environ Res Public Health. 2021 Apr 23;18(9):4493. doi: 10.3390/ijerph18094493 (PMC8122957; doi:10.3390/ijerph18094493)
Supplement: Supplementary file 1 [file ijerph-18-04493-s001.zip]

Archive with 1 entries (1 files):
- ijerph-1180459-SI.pdf
